# Supplementary material for: Analytical characterization and reference interval of an enzyme-linked immunosorbent assay for active von Willebrand factor
Source: PLoS One. 2019 Feb 13;14(2):e0211961. doi: 10.1371/journal.pone.0211961 (PMC6373957; doi:10.1371/journal.pone.0211961)
Supplement: S1 Database — (XLSX) [file pone.0211961.s007.xlsx]

## Sheet: Fig 2 and Table 1
Fig 2A	Specificity
	R1306W			R1306Q			NPP			Haemate P vWF
Dilution factor	Mean	SD	N	Mean	SD	N	Mean	SD	N	Mean	SD	N
0.1	0.6455	0.0254558	3	0.6785	0.0361017	3	0.088	0.0154	3	0.08	0.0037	3
0.05	0.4415	0.0183848	3	0.4805	0.0210122	3	0.086	0	3	0.07	0.0068	3
0.025	0.281	0.0190919	3	0.323	0.0162635	3	0.08	0.0138	3	0.067	0.0124	3
0.0125	0.205	0.00919239	3	0.225	0.0120208	3	0.0745	0.0047	3	0.068	0.0091	3
0.00625	0.135	0.00919239	3	0.148	0.00636396	3	0.072	0.0125	3	0.071	0.0135	3
Fig 2B	Intra- and inter-assay CVs
	Intra-assay CV			Inter-assay CV
	Mean	SD	N	Mean	SD	N
Low	102.1	7.2	20	107.491	10.1085	20
Medium	181.7	6.6	20	171.951	7.58948	20
High	235.9	5.7	20	226.26	9.22196	20
Fig 2C	Accuracy
	Rec%
Concentration R1306W spiked	Mean	SD	N
0,25	108.179	5.08969	3
0,35	102.981	4.9275	3
0,5	104.572	5.98291	3
0,75	97.5238	4.05406	3
1	98.7125	6.18979	3
Fig 2D	Linearity 1
	OD
R1306W ug/mL	Mean	SD	N
1.41667	0.342	0.0206653	3
1.18056	0.27	0.007	3
0.983796	0.234	0.00355528	3
0.81983	0.198	0.00556776	3
0.683192	0.183	0.00659891	3
0.569327	0.152	0.00549909	3
0.474439	0.134	0.00208167	3
0.395366	0.124	0.00491664	3
0.329471	0.103	0.00472582	3
0.27456	0.087	0.00366606	3
0.2288	0.073	0.00305505	3
Fig 2E	Linearity 2
	OD
% High active Vwf pool	Mean	SD	N
100	0.199	0.008	3
75	0.167	0.002	3
50	0.133	0.002	3
25	0.119	0.001	3
0	0.083	0.002	3
Fig 2F	Freeze-thawing						Storage stability
	Active vWF level (% of NPP)							Active vWF level (% of NPP)
Timepoint	Mean	SD	N	Rel to Baseline			Timepoint	Mean	SD	% of BL
Baseline	153	2.7	3				D1	153.267	2.64071	100.24
T1	150	3.8	3	98.0392			D2	152.5	3.30454	99.7384
T2	146	3.2	3	95.4248			D7	149.967	4.04516	98.0815
T3	138	4.4	3	90.1961			M1	145.933	3.16439	95.4436
T4	129	3.2	3	84.3137			M2	147.233	2.34379	96.2939
LoQ/LoB/LoD
	Mean	SD	N	CV%
P1	109.763	19.5745	10	17.8334
P2	135.151	16.0041	10	11.8416
P3	171.997	11.7009	10	6.80296
P4	177.02	9.812	10	5.54289
P5	183.457	10.5467	10	5.74888
P6	192.435	12.0114	10	6.2418
P7	203.268	11.3447	10	5.58115
P8	225.874	10.0097	10	4.43155
P9	249.66	15.018	10	6.01537
P10	258.639	18.0059	10	6.96177
P11	266.327	21.2105	10	7.9641
LoB = meanblank + 1.645(SDblank)			79.9529
LOD = LOB + (1,645SD low sample)			89.1143
Mean low sample			103.091	n=60
SD low sample			5.56925	n=60

## Sheet: Fig 3
Fig 3A			Fig 3B			Fig 3C			Fig 3D			Fig 3E
VWF:Act vs VWF:Ag			VWF:Act vs VWF:Rco			VWF:Act vs VWF:GP1bM			VWF:Act vs VWFpp			VWF:Act vs Plt:VWF
vWF:Act	vWF:Ag		vWF:Act	vWF:RCo		vWF:Act	VWF:GP1bM		vWF:Act	vWFpp		vWF:Act	Plt:vWF
93	88		93	95.7		93	113.8		93	113		93	4.06
95.3	94		95.3	114.5		95.3	108.3		95.3	106.6		95.3	7.35
98.7	105		98.7	110.3		98.7	99.5		98.7	91.8		98.7	4.09
98	58		98	58.9		98	55.2		98	73.5		98	2.15
112.4	129		112.4	120.4		112.4	116.1		112.4	148.5		112.4	5.91
128	123		128	134.9		128	112.6		128	129.1		128	10.02
132.4	183		132.4	161.5		132.4	151.5		132.4	134.8		132.4	12.12
105.4	93		105.4	76		105.4	83.7		105.4	123.4		105.4	1.26
99.3	131		99.3	93.8		99.3	102.3		99.3	110.6		99.3	4.38
92.3	150		92.3	136.5		92.3	136.5		92.3	139.7		92.3	14.78
94.3	96		94.3	104.5		94.3	96.2		94.3	90.3		94.3	4.69
97.3	120		97.3	118.9		97.3	108.4		97.3	109.4		97.3	6.19
103.4	180		103.4	137.7		103.4	190		103.4	131.2		103.4	11.93
95.3	113		95.3	69.4		95.3	122.8		95.3	105.2		95.3	5.61
104.4	80		104.4	88.5		104.4	76.1		104.4	95.6		104.4	5.35
111.1	95		111.1	69.9		111.1	112.7		111.1	126		111.1	5.08
107.4	135		107.4	111.8		107.4	100.7		107.4	106.6		107.4	15.67
143	179		143	131.5		143	168.9		143	130.8		143	13.25
98.7	101		98.7	120.9		98.7	131.1		98.7	104		98.7	7.82
92.6	90		92.6	92.6		92.6	85.1		92.6	80.8		92.6	4.56
91.3	114		91.3	130.4		91.3	114.5		91.3	119.3		91.3	7.31
94	105		94	115.6		94	92.8		94	104		94	5.34
104	78		104	86.2		104	92		104	97		104	5.16
103.7	104		103.7	116.2		103.7	89.6		103.7	123		103.7	4.55
134.8	135		134.8	126.4		134.8	113.5		134.8	141.7		134.8	9.39
147.8	186		147.8	161.3		147.8	144.5		147.8	121.1		147.8	13.21
139.1	102		139.1	96.5		139.1	124.7		139.1	76.3		139.1	4.26
135.1	165		135.1	146		135.1	144.7		135.1	86.6		135.1	10.81
130.8	104		130.8	126.4		130.8	93.4		130.8	80.7		130.8	5.25
154.8	218		154.8	149.5		154.8	176.2		154.8	110.3		154.8	11.09
124.1	84		124.1	41.6		124.1	82.4		124.1	99.8		124.1	4.05
127.4	168		127.4	102.3		127.4	106.2		127.4	117.1		127.4	7.09
114.4	120		114.4	63.5		114.4	102.1		114.4	128.7		114.4	7.82
110	143		110	72.5		110	69.5		110	130.7		110	3.57
114.7	88		114.7	47		114.7	64.1		114.7	99.4		114.7	4.16
122.1	133		122.1	104.9		122.1	135.1		122.1	164.1		122.1	8.42
111.4	93		111.4	51.5		111.4	117.7		111.4	107.8		111.4	4.11
111.7	91		111.7	119.4		111.7	93		111.7	114.1		111.7	6.67
113.4	118		113.4	95.8		113.4	127.3		113.4	119.4		113.4	5.12
134.1	190		134.1	135.5		134.1	163.3		134.1	125.5		134.1	8.85
114	106		114	94.1		114	120.5		114	127.3		114	7.99
102.3	98		102.3	83.2		102.3	98.8		102.3	125.7		102.3	6.37
102.7	129		102.7	94.4		102.7	169.6		102.7	158		102.7	10.82
104.4	99		104.4	102		104.4	85.6		104.4	122.6		104.4	4.68
102	85		102	52.7		102	77.4		102	98.9		102	3.65
105	130		105	134.2		105	148.6		105	153.9		105	7.87
92	86		92	106.3		92	85.4		92	103.1		92	3.4
97.3	88		97.3	77		97.3	72.5		97.3	104.1		97.3	5.75
115	132		115	101.9		115	121.9		115	133.2		115	6.94
129	138		129	175.7		129	149.5		129	121.2		129	9.84
106.5	87		106.5	124.8		106.5	108		106.5	109.8		106.5	4.32
114.3	138		114.3	127.8		114.3	130.9		114.3	170.8		114.3	6.82
114.2	138		114.2	101.9		114.2	116.2		114.2	141.4		114.2	5.99
134.9	177		134.9	135.6		134.9	196.1		134.9	133.3		134.9	14.39
117.8	98		117.8	80.3		117.8	92.3		117.8	115.3		117.8	3.94
114.9	112		114.9	100.3		114.9	98.1		114.9	102		114.9	6.73
102.2	103		102.2	78.6		102.2	95.3		102.2	95.5		102.2	3.86
105.6	118		105.6	71.7		105.6	132.3		105.6	67.7		105.6	5.51
106.2	136		106.2	82.4		106.2	144.2		106.2	100.9		106.2	8.39
106.5	133		106.5	54.5		106.5	124.2		106.5	73.3		106.5	4.46
95.6	121		95.6	108.4		95.6	145.3		95.6	139.6		95.6	9.43
95.6	100		95.6	92.7		95.6	91.1		95.6	129.3		95.6	7.34
144	160		144	122.6		144	166.8		144	134.6		144	14.18
106.9	133		106.9	59		106.9	140.9		106.9	177.9		106.9	8.03
101.9	93		101.9	97.3		101.9	73.1		101.9	129.6		101.9	4.58
96	102		96	47.7		96	78.4		96	129.4		96	4.53
101.2	108		101.2	100.4		101.2	123.5		101.2	125.4		101.2	9.89
98.1	95		98.1	56.2		98.1	82.5		98.1	107.6		98.1	4.75
91.6	97		91.6	94.8		91.6	100		91.6	99.3		91.6	6.83
94.7	79		94.7	85.9		94.7	89.7		94.7	146.9		94.7	6.89
99.1	95		99.1	118.7		99.1	126		99.1	117.2		99.1	8.33
109.4	152		109.4	136.4		109.4	110.3		109.4	185.9		109.4	10.34
124.4	109		124.4	136.5		124.4	87.9		124.4	139.2		124.4	4.84
107.1	121		107.1	145.8		107.1	93.1		107.1	168.3		107.1	7.56
118.9	97		118.9	129.3		118.9	134.1		118.9	115.9		118.9	7.04
109.8	70		109.8	56.1		109.8	58.2		109.8	99		109.8	2.72
118.1	85		118.1	80.7		118.1	102.3		118.1	115.4		118.1	3.4
167.9	212		167.9	243.4		167.9	229.5		167.9	158.2		167.9	18.01
140.2	84		140.2	72.8		140.2	137.3		140.2	113.7		140.2	4.35
152.4	103		152.4	103.2		152.4	192.3		152.4	136.2		152.4	5.16
121.7	91		121.7	143		121.7	108.1		121.7	121.3		121.7	5.87
120.1	88		120.1	74.3		120.1	113.8		120.1	118.9		120.1	6.69
121.3	95		121.3	77.5		121.3	141.9		121.3	107.3		121.3	7.2
139.1	121		139.1	120.8		139.1	154.1		139.1	85.8		139.1	11.23
109	98		109	80.2		109	144.7		109	138.5		109	5.95
123	98		123	50.9		123	80.1		123	103		123	4.9
97.4	101		97.4	65.1		97.4	88.7		97.4	82.1		97.4	5.79
117.8	166		117.8	144.6		117.8	175		117.8	121.5		117.8	8.94
109.9	86		109.9	61.7		109.9	77.4		109.9	110.5		109.9	2.99
119.2	108		119.2	87.1		119.2	133.3		119.2	121.8		119.2	6.96
91	92		91	68.1		91	94.4		91	74.3		91	1.36
130.5	161		130.5	134.9		130.5	135.6		130.5	172.8		130.5	3.83
126.8	113		126.8	137.5		126.8	122.7		126.8	133.4		126.8	3.36
120.7	110		120.7	102.8		120.7	114.7		120.7	126.4		120.7	4.04
142.9	97		142.9	115.6		142.9	106.4		142.9	60.3		142.9	6.43
119.3	99		119.3	114.9		119.3	98.3		119.3	107		119.3	5.45
153	154		153	134.9		153	159.7		153	210.3		153	6.41
103.6	40		103.6	20.8		103.6	41.3		103.6	77.3		103.6	0.94
150.8	89		150.8	92.8		150.8	110.9		150.8	104.2		150.8	4.93
162.2	186		162.2	149.7		162.2	166.3		162.2	188.8		162.2	15.84
125	103		125	89.9		125	82.5		125	139.5		125	3.72
142.8	122		142.8	128.5		142.8	127.4		142.8	158.4		142.8	7.66
134.8	92		134.8	106.5		134.8	96.1		134.8	112.4		134.8	5.91
146.6	160		146.6	113.7		146.6	131.3		146.6	131.8		146.6	7.81
117	85		117	101.4		117	127.8		117	192.7		117	5.39
115.2	93		115.2	79.7		115.2	81.8		115.2	136.9		115.2	3.75
116.7	91		116.7	84.2		116.7	90.6		116.7	139		116.7	3.76
124.2	127		124.2	123.8		124.2	142.1		124.2	124.9		124.2	8.74
117.4	115		117.4	129.1		117.4	136		117.4	176.8		117.4	9.3
128	143		128	145.3		128	148		128	125.6		128	10.6
129.5	121		129.5	119.4		129.5	140.2		129.5	162		129.5	7.53
115.2	88		115.2	101.6		115.2	119.5		115.2	116.2		115.2	6.45
104.5	92		104.5	121.4		104.5	96.4		104.5	140.4		104.5	6.9
132.9	166		132.9	139.3		132.9	133.8		132.9	175.6		132.9	11.3
102.3	65		102.3	87.1		102.3	87.7		102.3	81.1		102.3	5.86
96.2	124		96.2	131.4		96.2	110.9		96.2	149.2		96.2	7.76
104.2	101		104.2	51.8		104.2	93.4		104.2	83.5		104.2	4.81
107.5	122		107.5	126.8		107.5	118.4		107.5	110.3		107.5	9.97
97.6	85		97.6	72.3		97.6	108.4		97.6	120.3		97.6	10.4
127.8	99		127.8	133.3		127.8	111.2		127.8	135.7		127.8	11.96

## Sheet: Table 2
Table 2
ID	Gender	Age range	Blood group (o=O, 1=A, 2=B, 12=AB)	OC use	Rhesus pos	WBC	RBC	Hb	Hct	MPV	Platelets
1	1	18-30	0	0	1	5	4	6.5	0.33	6.5	267
2	1	31-50		0		7.7	3.95	7.8	0.38	9.8	161
3	1	18-30	1	1	1	5.8	4.73	7.7	0.4	8.1	264
4	1	18-30	0	1	1	6.2	4.25	7.7	0.39	7.6	228
5	0	31-50	2	0	1	5.4	4.92	8.4	0.41	7.3	360
6	1	18-30		0		4.3	4.32	7.9	0.39	7.5	226
7	0	51-65		0		7.4	6.02	9.9	0.52	7.5	208
8	1	51-65		0		4.8	5.39	9.5	0.46	8.6	214
9	1	31-50	1	0	1	4.4	4.47	7.1	0.37	6.4	355
10	1	31-50	0	0	1	5	4.71	7.5	0.37	8.5	179
11	1	18-30		1		7	4.65	7.8	0.39	7.5	282
12	1	18-30	0	1	0	7.9	4.36	7	0.34	6.2	344
13	1	51-65		0		4.3	4.64	8.4	0.41	6.8	223
14	1	31-50		0		4.8	4.73	8.1	0.4	6.2	347
15	0	18-30	1	0	1	6.1	4.8	8.6	0.41	7.4	211
16	1	18-30		0		4.8	4.36	7.8	0.38	7.4	258
17	1	31-50	12	0	1	5.5	4.68	7.9	0.39	7.7	216
18	0	31-50	1	0	1	5.5	4.23	7.1	0.35	7.5	287
19	1	31-50	0	0	1	4.3	4.06	7.3	0.34	7.4	241
20	0	31-50	1	0	1	5.6	4.45	7.9	0.38	7	237
21	1	51-65	0	0	0	5.5	4.36	7.3	0.37	7.6	310
22	0	18-30		0		6.4	4.71	8.6	0.41	6	220
23	1	18-30	0	0		3.9	3.68	7.5	0.36	8.1	160
24	0	18-30		0		5.8	4.87	8.8	0.43	8.4	221
25	1	51-65		0		5.3	3.69	7.1	0.34	7.4	241
26	1	51-65	0	0		7.2	4.17	7.8	0.37	8.6	196
27	1	51-65	0	0	0	5.2	4.45	7.8	0.37	7.7	226
28	1	51-65	1	0	1	4.2	4.22	7.7	0.37	7	261
29	1	31-50	1	0	0	5.4	4.62	7.6	0.38	6.8	310
30	0	18-30	1	0	1	5.7	4.81	8.6	0.41	7.3	242
31	0	31-50	0	0	0	4.7	4.61	8.3	0.4	7	204
32	0	31-50	1	0	1	6.1	4.6	8.6	0.41	7.4	218
33	1	31-50		0		11.7	4.14	6.8	0.36	6.4	358
34	1	51-65		0		6.5	5.2	7.4	0.38	6.7	285
35	1	31-50		0		3.7	3.92	7.1	0.38	7.2	254
36	0	51-65		0		4.1	4.74	7.6	0.39	7.2	234
37	1	18-30		1		5.4	4.13	7.2	0.36	8.3	232
38	1	18-30	1	1	1	4.4	4.18	7.1	0.35	7.5	219
39	0	18-30		0		6.6	4.62	8.5	0.41	7.1	278
40	0	18-30		0		5.8	4.55	8.5	0.41	6.8	261
41	0	18-30		0		4.8	4.79	8	0.4	6.5	219
42	0	18-30		0		6.1	4.29	7.8	0.37	7.1	190
43	1	31-50		0		7.3	4.1	7.9	0.38	7.6	192
44	1	31-50		0		6.5	3.87	6.3	0.32	6.8	326
45	1	31-50		0		4.5	4.28	7.4	0.39	7.4	320
46	0	18-30		0		4.6	4.73	8.7	0.43	7.1	218
47	1	31-50	1	0	1	5.8	4.19	7.7	0.37	7.6	270
48	1	51-65	0	0	1	5.1	4.42	8	0.38	9	134
49	0	18-30	1	0		4.7	4.52	8.1	0.4	6.7	301
50	1	51-65	1	0	1	6	4.09	7.9	0.37	7.1	244
51	1	31-50		0		12.3	4.49	8.3	0.4	6.8	350
52	0	51-65	0	0	1	4.3	4.62	8.4	0.4	6.6	277
53	0	51-65		0		4.1	4.91	9	0.43	6	229
54	1	31-50	1	0	1	4.8	4.12	7.3	0.36	7.9	210
55	0	51-65	0	0	1	5	4.92	8.6	0.42	7.2	271
56	0	18-30		0		5.6	5.4	8.7	0.43	9	141
57	0	31-50	0	0	1	4.4	4.79	8.7	0.43	6	242
58	0	18-30		0		4.6	4.3	8.1	0.39	6.7	207
59	0	18-30		0		4.2	4.76	8.8	0.43	6.9	204
60	0	18-30		0		5	4.81	8.4	0.41	7.5	295
62	1	18-30	1	0	1	5.7	4.38	7.8	0.38	8.4	282
63	1	31-50	2	0	1	5	3.89	7.1	0.34	8.7	216
64	1	18-30	1	1	1	3.9	3.58	7.3	0.34	7.6	253
65	0	18-30		0		6.7	4.67	8.2	0.4	7.6	266
66	0	18-30	0	0	1	5.2	4.26	7.8	0.37	6.8	237
67	0	18-30	0	0		3.3	4.73	8.5	0.42	7.4	227
68	0	18-30		0		5.2	4.63	8.7	0.42	7.5	157
69	0	51-65		0		4.4	4.51	8.5	0.4	7.3	260
70	1	18-30		1		5.7	4.27	8.2	0.39	7.4	261
71	1	51-65		0		5.1	3.89	7.3	0.35	7.7	222
72	1	18-30	1	1	0	4.4	4.07	7.1	0.34	8.8	255
73	0	18-30		0		4.1	4.48	7.9	0.4	7.6	239
74	1	51-65	1	0	1	4.9	4.28	7.3	0.37	7.2	304
76	1	31-50	0	0		5.2	4.12	7.7	0.37	8	216
77	1	18-30		1		4.7	3.99	7.2	0.35	8.1	206
78	1	31-50	0	0	1	4.8	3.52	6.1	0.31	8.1	215
79	1	18-30	1	0	0	5.6	4.44	7.6	0.37	8.1	396
80	0	31-50	1	0	1	5.6	4.43	8.4	0.41	7.5	219
81	0	51-65	0	0	0	5.1	4.76	8.6	0.41	7.6	184
82	1	18-30		0		4.9	4.52	8.2	0.38	8.3	218
83	1	18-30		0		6.2	4.04	7.1	0.35	7.7	272
84	0	18-30	0	0	1	4.5	4.53	8.5	0.4	8.5	166
85	1	18-30	2	0	0	5.6	4.02	7.9	0.37	7.1	271
86	1	18-30	1	1	1	6.7	4.37	7.8	0.37	6.8	269
87	1	18-30		1		6	4.04	6.9	0.34	7	305
88	0	18-30		0		4.1	4.53	9	0.42	8.6	190
89	0	31-50	1	0	1	5.2	4.73	8.8	0.43	8.1	191
90	0	31-50		0		4.2	4.44	8.2	0.39	7.2	260
91	0	18-30		0		4.7	4.4	7.7	0.38	7.1	311
92	1	18-30		0		4.5	4.16	7.4	0.36	7.4	205
93	0	31-50	2	0	1	4.6	4.3	8	0.39	8.2	229
94	0	51-65		0		6.4	4.9	8.9	0.42	8.6	209
95	0	31-50	1	0	1	4.7	4.53	8.4	0.39	8.2	240
96	0	31-50		0		5.5	4.13	8	0.38	8.1	243
97	0	18-30	0	0		4.1	4.5	8	0.4	7.5	237
98	1	18-30	0	0		5.5	3.7	7	0.34	8.2	242
99	1	18-30	1	1	1	4.5	4.76	8.8	0.43	7.3	261
100	1	18-30	0	0	0	6.6	4.2	7.9	0.38	7.6	342
101	0	18-30	0	0	1	4.8	4.27	7.6	0.36	10	205
102	0	18-30	2	0	1	4.8	4.7	8.3	0.39	9.7	136
103	0	18-30	2	0		5.7	5.35	9.4	0.44	9.2	207
104	0	18-30		0		4	4.03	7.9	0.36	10.4	133
105	0	31-50	1	0	1	6.3	4.67	7.5	0.38	9.1	223
106	0	31-50		0		6.7	4.59	8.2	0.4	7.3	216
107	0	31-50	2	0	0	3.3	4.44	8.3	0.39	7.4	232
108	0	18-30		0		4.8	4.56	8.5	0.4	8.2	199
109	0	31-50		0		5.2	4.59	8.5	0.41	8.5	288
110	0	31-50	1	0	1	7	4.61	8.2	0.39	9.8	247
111	0	31-50		0		5.4	4.61	8.1	0.39	8.1	207
112	0	31-50	1	0	1	6.2	4.59	7.9	0.38	7.7	252
113	0	18-30		0		6.5	4.43	8.2	0.41	7.2	200
114	0	18-30		0		5.7	4.86	8.3	0.42	7.3	200
115	1	18-30	2	0		5.1	4.31	7.2	0.39	7.7	257
116	1	31-50	1	0	1	5.3	4.29	7.3	0.37	8.8	181
117	1	18-30	1	1	1	5.4	4.31	7.5	0.37	9	181
118	0	31-50		0		6.2	4.64	8.2	0.39	7.2	229
120	0	18-30	0	0	1	5.2	4.69	8.3	0.41	8.6	204
121	0	31-50	0	0	1	5.7	4.67	8.5	0.41	8.4	231
122	1	31-50	2	1	1	6.4	4.87	7.6	0.38	8.3	288
123	1	51-65		0		6.1	3.68	6.8	0.33	7.1	275

## Sheet: Table 3
Table 3
VWF:Act	VWF:Ag	VWF:Rco	VWF:GP1bM	vWFpp	Plt:VWF
93	88	95.7	113.8	113	4.06
95.3	94	114.5	108.3	106.6	7.35
98.7	105	110.3	99.5	91.8	4.09
98	58	58.9	55.2	73.5	2.15
112.4	129	120.4	116.1	148.5	5.91
128	123	134.9	112.6	129.1	10.02
132.4	183	161.5	151.5	134.8	12.12
105.4	93	76	83.7	123.4	1.26
99.3	131	93.8	102.3	110.6	4.38
92.3	150	136.5	136.5	139.7	14.78
94.3	96	104.5	96.2	90.3	4.69
97.3	120	118.9	108.4	109.4	6.19
103.4	180	137.7	190	131.2	11.93
95.3	113	69.4	122.8	105.2	5.61
104.4	80	88.5	76.1	95.6	5.35
111.1	95	69.9	112.7	126	5.08
107.4	135	111.8	100.7	106.6	15.67
143	179	131.5	168.9	130.8	13.25
98.7	101	120.9	131.1	104	7.82
92.6	90	92.6	85.1	80.8	4.56
91.3	114	130.4	114.5	119.3	7.31
94	105	115.6	92.8	104	5.34
104	78	86.2	92	97	5.16
103.7	104	116.2	89.6	123	4.55
134.8	135	126.4	113.5	141.7	9.39
147.8	186	161.3	144.5	121.1	13.21
139.1	102	96.5	124.7	76.3	4.26
135.1	165	146	144.7	86.6	10.81
130.8	104	126.4	93.4	80.7	5.25
154.8	218	149.5	176.2	110.3	11.09
124.1	84	41.6	82.4	99.8	4.05
127.4	168	102.3	106.2	117.1	7.09
114.4	120	63.5	102.1	128.7	7.82
110	143	72.5	69.5	130.7	3.57
114.7	88	47	64.1	99.4	4.16
122.1	133	104.9	135.1	164.1	8.42
111.4	93	51.5	117.7	107.8	4.11
111.7	91	119.4	93	114.1	6.67
113.4	118	95.8	127.3	119.4	5.12
134.1	190	135.5	163.3	125.5	8.85
114	106	94.1	120.5	127.3	7.99
102.3	98	83.2	98.8	125.7	6.37
102.7	129	94.4	169.6	158	10.82
104.4	99	102	85.6	122.6	4.68
102	85	52.7	77.4	98.9	3.65
105	130	134.2	148.6	153.9	7.87
92	86	106.3	85.4	103.1	3.4
97.3	88	77	72.5	104.1	5.75
115	132	101.9	121.9	133.2	6.94
129	138	175.7	149.5	121.2	9.84
106.5	87	124.8	108	109.8	4.32
114.3	138	127.8	130.9	170.8	6.82
114.2	138	101.9	116.2	141.4	5.99
134.9	177	135.6	196.1	133.3	14.39
117.8	98	80.3	92.3	115.3	3.94
114.9	112	100.3	98.1	102	6.73
102.2	103	78.6	95.3	95.5	3.86
105.6	118	71.7	132.3	67.7	5.51
106.2	136	82.4	144.2	100.9	8.39
106.5	133	54.5	124.2	73.3	4.46
95.6	121	108.4	145.3	139.6	9.43
95.6	100	92.7	91.1	129.3	7.34
144	160	122.6	166.8	134.6	14.18
106.9	133	59	140.9	177.9	8.03
101.9	93	97.3	73.1	129.6	4.58
96	102	47.7	78.4	129.4	4.53
101.2	108	100.4	123.5	125.4	9.89
98.1	95	56.2	82.5	107.6	4.75
91.6	97	94.8	100	99.3	6.83
94.7	79	85.9	89.7	146.9	6.89
99.1	95	118.7	126	117.2	8.33
109.4	152	136.4	110.3	185.9	10.34
124.4	109	136.5	87.9	139.2	4.84
107.1	121	145.8	93.1	168.3	7.56
118.9	97	129.3	134.1	115.9	7.04
109.8	70	56.1	58.2	99	2.72
118.1	85	80.7	102.3	115.4	3.4
167.9	212	243.4	229.5	158.2	18.01
140.2	84	72.8	137.3	113.7	4.35
152.4	103	103.2	192.3	136.2	5.16
121.7	91	143	108.1	121.3	5.87
120.1	88	74.3	113.8	118.9	6.69
121.3	95	77.5	141.9	107.3	7.2
139.1	121	120.8	154.1	85.8	11.23
109	98	80.2	144.7	138.5	5.95
123	98	50.9	80.1	103	4.9
97.4	101	65.1	88.7	82.1	5.79
117.8	166	144.6	175	121.5	8.94
109.9	86	61.7	77.4	110.5	2.99
119.2	108	87.1	133.3	121.8	6.96
91	92	68.1	94.4	74.3	1.36
130.5	161	134.9	135.6	172.8	3.83
126.8	113	137.5	122.7	133.4	3.36
120.7	110	102.8	114.7	126.4	4.04
142.9	97	115.6	106.4	60.3	6.43
119.3	99	114.9	98.3	107	5.45
153	154	134.9	159.7	210.3	6.41
103.6	40	20.8	41.3	77.3	0.94
150.8	89	92.8	110.9	104.2	4.93
162.2	186	149.7	166.3	188.8	15.84
125	103	89.9	82.5	139.5	3.72
142.8	122	128.5	127.4	158.4	7.66
134.8	92	106.5	96.1	112.4	5.91
146.6	160	113.7	131.3	131.8	7.81
117	85	101.4	127.8	192.7	5.39
115.2	93	79.7	81.8	136.9	3.75
116.7	91	84.2	90.6	139	3.76
124.2	127	123.8	142.1	124.9	8.74
117.4	115	129.1	136	176.8	9.3
128	143	145.3	148	125.6	10.6
129.5	121	119.4	140.2	162	7.53
115.2	88	101.6	119.5	116.2	6.45
104.5	92	121.4	96.4	140.4	6.9
132.9	166	139.3	133.8	175.6	11.3
102.3	65	87.1	87.7	81.1	5.86
96.2	124	131.4	110.9	149.2	7.76
104.2	101	51.8	93.4	83.5	4.81
107.5	122	126.8	118.4	110.3	9.97
97.6	85	72.3	108.4	120.3	10.4
127.8	99	133.3	111.2	135.7	11.96
